# Supplementary material for: DR5 Up-Regulation Induced by Dichloroacetate Sensitizes Tumor Cells to Lipid Nanoparticles Decorated with TRAIL
Source: J Clin Med. 2023 Jan 12;12(2):608. doi: 10.3390/jcm12020608 (PMC9864242; doi:10.3390/jcm12020608)
Supplement: Supplementary file 1 [file jcm-12-00608-s001.zip]

Archive with 1 entries (1 files):
- jcm-2127566-supplementary.pdf
